# Supplementary material for: Potentially Useful Dwarfing or Semi-dwarfing Genes in Rice Breeding in Addition to the sd1 Gene
Source: Rice (N Y). 2022 Dec 21;15:66. doi: 10.1186/s12284-022-00615-y (PMC9772376; doi:10.1186/s12284-022-00615-y)
Supplement: Supplementary file 1 — Additional file 1: Table S1 Details on Rice dwarf and semi-dwarf genes from Rice Annotation Project Database (https://rapdb.dna.affrc.go.jp/). [file 12284_2022_615_MOESM1_ESM.xlsx]

## Sheet: Sheet1
Table S1: Details on Rice dwarf and semi-dwarf genes from Rice Annotation Project Database (https://rapdb.dna.affrc.go.jp/)
RAP-DB Locus	Gene Symbol	Chromosome	From	End	Gene ID in GeneBank	Description	Reference
Os01g0105900	DNL-4	Chrom01	309520	313170	4326303	PfkB carbohydrate kinase protein	(Kikuchi et al., 2003; Bae et al., 2021)
Os01g0134500	OsDWF7	Chrom01	1888525	1892262	4325687	delta(7)-sterol-C5(6)-desaturase	(Kikuchi et al., 2003; Sakai et al., 2013)
Os01g0626400	Dlf1	Chrom01	25009514	25012233	4326690	WRKY transcription facto	(Kikuchi et al., 2003; Yilmaz et al., 2009; Rice, 2012; Cai et al., 2014)
Os01g0147200	IWS1	Chrom01	2560897	2565321	4325206	C-terminus family protein	(Kikuchi et al., 2003; Kadambari et al., 2018)
Os01g0177400	dwf15	Chrom01	4003659	4004887	4323864	gibberellin 3-beta-dioxygenase 2-3	(Itoh et al., 2001; Kadambari et al., 2018)
Os01g0197100	dwf	Chrom01	5236623	5244520		Cytochrome P450	(Li et al., 2013)
Os01g0201275	D-h	Chrom01	5530408	5531111		Conserved hypothetical protein	(Piao et al, 2014,Sakai et al., 2013)
Os01g0643600	HOX3	Chrom01	25880204	25883718		HD-Zip II family transcription factor	(Chen et al., 2019)
Os01g0667400	OsWOX7	Chrom01	27288306	27292681		WUSCHEL-related homeobox transcription factor	(Sakai et al., 2013)
Os01g0683100	OsKTN60	Chrom01	28136367	28143339	4324404	Microtubule-severing katanin-like protein	(Kikuchi et al., 2003; Komorisono et al., 2005)
Os01g0718300	dwf42	Chrom01	29927587	29931452		Receptor serine/threonine kinase	(Yamamuro et al., 2000)
Os01g0746400	dwf9	Chrom01	31225458	31228566		Carotenoid cleavage dioxygenase 8	(Arite et al., 2007)
Os01g0769700	YK1	Chrom01	32461878	32465053	4325600	receptor-like protein kinase FERONIA	(Kikuchi et al., 2003; Pu et al., 2017)
Os01g0822900	OsPTD1	Chrom01	35130013	35130913	4327617	Non-specific lipid transfer protein (nsLTP)	(Kikuchi et al., 2003; Li et al., 2014)
Os01g0883800	sd1	Chrom01	38382385	38385469	4325003	gibberellin 20 oxidase 2-like	(Ashikari et al., 2002; Sasaki et al., 2002; Spielmeyer et al., 2002; Tomita and Ishii, 2018)
Os02g0477700	dwf11	Chrom02	16360156	16367074	4329359	type II inositol polyphosphate 5-phosphatase 15	(Kikuchi et al., 2003; SATO-IZAWA et al., 2012)
Os02g0580300	gid2	Chrom02	22333308	22337676		14-3-3 protein	(Chen et al., 2006)
Os02g0810200	OsSTD1	Chrom02	34632251	34636612	4331094	Kinesin-related protein	(Kikuchi et al., 2003; Fang et al., 2018)
Os02g0811000	OsBLS1	Chrom02	34687624	34689723	4331099	DUF640 domain containing protein	(Yan et al., 2013; Ren et al., 2016)
Os03g0119966	NAC54	Chrom03	1089453	1093410	9270943	NAC-domain protein	(Kikuchi et al., 2003; Yoshii et al., 2009)
Os03g0123300	TAD1	Chrom03	1327450	1331022	4331448	Activator of the anaphase promoting complex/cyclosome (APC/C) complex	(Lin et al., 2012; Xu et al., 2012)
Os03g0140400	CYP96B4	Chrom03	2223309	2225202	9270900	Cytochrome P450 protein CYP96B4, Growth regulation, Drought stress response (Os03t0140400-01)	(Ramamoorthy et al., 2011; Zhang et al., 2014)
Os03g0157300	MCA1	Chrom03	3068969	3074025	4331673	Ca2+-permeable mechanosensitive channel	(Kikuchi et al., 2003; Kurusu et al., 2012; Liu et al., 2015)
Os03g0203200	dwf13	Chrom03	5422148	5426577	4331983	Alpha/beta hydrolase	(Kikuchi et al., 2003; Arite et al., 2009; Peng et al., 2014; Zhao et al., 2014)
Os03g0232600	PUB31	Chrom03	7029174	7031611	4332159	U-Box E3 ubiquitin ligase	(Kikuchi et al., 2003; Hu et al., 2013; Sakamoto et al., 2013)
Os03g0333200	FLR1	Chrom03	12308639	12311807	4332743	Receptor-like kinase	(Kikuchi et al., 2003; Pu et al., 2017)
Os03g0437600	OsD14L	Chrom03	18451136	18456308	107275935	Alpha/beta-fold hydrolase	(Zheng et al., 2020; Hull et al., 2021)
Os03g0602300	DWAR	Chrom03	22538341	22542412		C6-oxidase，Brassinosteroid biosynthetic enzyme	(Hong et al., 2002)
Os03g0707600	SLR1	Chrom03	28512656	28515142	4333860	DELLA protein	(Itoh et al., 2002)
Os03g0790500	GID1	Chrom03	32851444	32852765	4334379	Alpha/beta hydrolase fold-3 domain containing protein	(Kikuchi et al., 2003; Sakai et al., 2013)
Os04g0409600	OsDSL	Chrom04	20250090	20255721	4335765	Histone deacetylase	(Kikuchi et al., 2003; Kubo et al., 2020)
Os04g0463500	ASB1	Chrom04	23139191	23142817		Anthranilate synthase β-subunit	(Kanno et al., 2004; Sazuka et al., 2009)
Os04g0469800	dwf10	Chrom04	23467167	23471592		Cytochrome P450 superfamily protein, CYP724B1	(Tanabe et al., 2005)
Os04g0545000	OsWRKY36	Chrom04	27284275	27290982	4336561	probable WRKY transcription factor 12	(Kikuchi et al., 2003; Yilmaz et al., 2009; Miyamoto et al., 2020)
Os04g0550600	dwf14	Chrom04	27567824	27570449		Carotenoid cleavage dioxygenase	(Zou et al., 2006; Alder et al., 2012)
Os04g0654700	CSN5	Chrom04	33394485	33397972	4337249	COP9 signalosome complex subunit 5a	(Kikuchi et al., 2003; Yamamoto et al., 2003; He et al., 2020)
Os05g0333200	dwf1	Chrom05	15609569	15613588		α-subunit of GTP-binding protein	(Ashikari et al., 1999; Wang et al., 2006)
Os05g0407500	gid1	Chrom05	19868485	19871283		Soluble gibberellin receptor	(Ueguchi-Tanaka et al., 2005)
Os05g0482400	eui1	Chrom05	23728568	23738372		Cytochrome P450 monooxygenase	(Luo et al., 2006; Zhu et al., 2006)
Os05g0514600	SBI	Chrom05	25515053	25516204		gibberellin (GA) 20-oxidase, OsGA20ox2	(Liu et al, 2018)
Os06g0127800	dlt	Chrom06	1465500	1468583	4339978	GAI-RGA-SCR (GRAS) family protein	(Kikuchi et al., 2003; Tong et al., 2009)
Os06g0139000	OsDDF1	Chrom06	2057221	2062223	4340059	LRR-type F-box protein	(Kikuchi et al., 2003; Duan et al., 2012)
Os06g0140200	RLP1	Chrom06	2106719	2111720	4340067	LRR receptor like protein	(Zhang et al., 2021)
Os06g0154200	dwf3	Chrom06	2780788	2785226	4340168	F-box component of the SKP-Cullin-F box (SCF) E3 ubiquitin ligase complex	(Sang et al., 2014)
Os06g0154500	MAPK6	Chrom06	2806668	2812929		Mitogen-activated protein kinase	(Lieberherr et al., 2005; Liu et al., 2015a)
Os06g0237502	OsYPD1	Chrom06	7148668	7155342	107275646	LRR-Like1 protein	(Chen et al., 2021)
Os06g0570100	dwf30	Chrom06	22073976	22082485		Ent-kaurene oxidase	(Itoh et al., 2004; Wang et al., 2012)
Os06g0649600	SDT	Chrom06	26554795	26554959		SEMIDWARF AND HIGH-TILLERING	(Zhao et al., 2015)
Os06g0649800	Sdt97	Chrom06	26569417	26572458	4341682	Putative methyladenine glycosylase	(Tong et al., 2007; Tong et al., 2016)
Os06g0658900	SGD1	Chrom06	27087548	27092892		Homogentisate phytyltransferase	(Hwang et al., 2014; Wang et al., 2017)
Os07g0102300	CLD1	Chrom07	134173	143578	4342175	Glycophosphatidylinositol (GPI)-anchored membrane protein	(Kikuchi et al., 2003; Xiang et al., 2012; Li et al., 2017)
Os07g0129700	OSH15	Chrom07	1565985	1572163	4342320	KNOX class 1 homeodomain protein	(Sato et al., 1999)
Os08g0137250	OsFIE1	Chrom08	2095644	2100604	9271694	Esc-like core component of the polycomb repressive complex 2	(Zhang et al., 2012; Folsom et al., 2014; Cheng et al., 2020)
Os08g0441300	Osmtd1	Chrom08	21487566	21487766		Putative protease inhibitor I family protein	(Wang et al., 2008; Liu et al., 2015a)
Os08g0504700	OsDOG	Chrom08	24953937	24954919		Gibberellin-induced A20/AN1 zinc-finger protein	(Liu et al., 2011)
Os09g0114500	GDD1	Chrom09	1158082	1167873		Kinesin-4 protein with transcription regulation activity	(Zhang et al., 2010; Li et al., 2011)
Os09g0241100	OsDRW1	Chrom09	3118920	3125131	4346476	WD repeat and HMG-box DNA-binding protein 1	(Kikuchi et al., 2003; Zhang et al., 2021b)
Os10g0397400	brd2	Chrom10	13359545	13363225	4348555	delta(24)-sterol reductase	(Kikuchi et al., 2003; Hong et al., 2005; Qin et al., 2018)
Os10g0457200	PLL12	Chrom10	16755659	16761229	4348800	Pectate lyase (PEL) precursor	(Leng et al., 2017)
Os10g0562700	OsREL2	Chrom10	22198336	22202335	4349394	DUF630 and DUF632 domains containing protein	(Yang et al., 2016; Wen et al., 2020)
Os11g0104300	D53	Chrom11	193554	199370	4349543	Substrate of the SCFD3 ubiquitination complex	(Jiang et al., 2013; Zhou et al., 2013)
Os11g0247300	TID1	Chrom11	7960531	7963375	4350197	Alpha-tubulin protein	(Sunohara et al., 2009)
Os11g0587000	dwf23	Chrom11	22221628	22231042		β-carotene isomerase	(Lin et al., 2009)
Os11g0708400	OsGELP112	Chrom11	28983109	28985703	4351232	GDSL esterase/lipase CPRD49	(Kikuchi et al., 2003; Moriguchi et al., 2005; Park et al., 2010)
Os12g0405200	OsT20	Chrom12	12204465	12207672	4352042	Chloroplast ζ-carotene isomerase (Z-ISO)	(Kikuchi et al., 2003; Liu et al., 2020)
Os12g0555600	CSLD4	Chrom12	22602934	22607307	4352492	Cellulose synthase-like protein	(Hazen et al., 2002; Li et al., 2009)
References
Alder, A., Jamil, M., Marzorati, M., Bruno, M., Vermathen, M., Bigler, P., Ghisla, S., Bouwmeester, H., Beyer, P., and Al-Babili, S. (2012). The Path from &#x3b2;-Carotene to Carlactone, a Strigolactone-Like Plant Hormone. Science (New York, N.Y.) 335, 1348-1351.
Arite, T., Umehara, M., Ishikawa, S., Hanada, A., Maekawa, M., Yamaguchi, S., and Kyozuka, J. (2009). d14, a Strigolactone-Insensitive Mutant of Rice, Shows an Accelerated Outgrowth of Tillers. Plant and Cell Physiology 50, 1416-1424.
Arite, T., Iwata, H., Ohshima, K., Maekawa, M., Nakajima, M., Kojima, M., Sakakibara, H., and Kyozuka, J. (2007). DWARF10, an RMS1/MAX4/DAD1 ortholog, controls lateral bud outgrowth in rice 51, 1019-1029.
Ashikari, M., Sasaki, A., Ueguchi-Tanaka, M., Itoh, H., Nishimura, A., Datta, S., Ishiyama, K., Saito, T., Kobayashi, M., Khush, G.S., Kitano, H., and Matsuoka, M. 2002. Loss-of-function of a Rice Gibberellin Biosynthetic Gene, GA20 oxidase (GA20ox-2), Led to the Rice ‘Green Revolution’. Breeding Science 52, 143-150.
Ashikari, M., Wu, J., Yano, M., Sasaki, T., and Yoshimura, A. (1999). Rice gibberellin-insensitive dwarf mutant gene Dwarf 1 encodes the alpha-subunit of GTP-binding protein. Proc Natl Acad Sci U S A 96, 10284-10289.
Bae, K.-D., Um, T.-Y., Yang, W.-T., Park, T.-H., Hong, S.-Y., Kim, K.-M., Chung, Y.-S., Yun, D.-J., and Kim, D.-H. (2021). Characterization of dwarf and narrow leaf (dnl-4) mutant in rice. Plant Signaling & Behavior 16, 1849490.
Cai, Y., Chen, X., Xie, K., Xing, Q., Wu, Y., Li, J., Du, C., Sun, Z., and Guo, Z. (2014). Dlf1, a WRKY transcription factor, is involved in the control of flowering time and plant height in rice. PLoS One 9, e102529.
Chen, D., Qiu, Z., He, L., Hou, L., Li, M., Zhang, G., Wang, X., Chen, G., Hu, J., Gao, Z., Dong, G., Ren, D., Shen, L., Zhang, Q., Guo, L., Qian, Q., Zeng, D., and Zhu, L. (2021). The rice LRR-like1 protein YELLOW AND PREMATURE DWARF 1 is involved in leaf senescence induced by high light. J Exp Bot 72, 1589-1605.
Chen, F., Li, Q., Sun, L., and He, Z. (2006). The Rice 14-3-3 Gene Family and its Involvement in Responses to Biotic and Abiotic Stress. DNA Research 13, 53-63.
Chen, W., Cheng, Z., Liu, L., Wang, M., You, X., Wang, J., Zhang, F., Zhou, C., Zhang, Z., Zhang, H., You, S., Wang, Y., Luo, S., Zhang, J., Wang, J., Wang, J., Zhao, Z., Guo, X., Lei, C., Zhang, X., Lin, Q., Ren, Y., Zhu, S., and Wan, J. (2019). Small Grain and Dwarf 2, encoding an HD-Zip II family transcription factor, regulates plant development by modulating gibberellin biosynthesis in rice. …
Cheng, X., Pan, M., E, Z., Zhou, Y., Niu, B., and Chen, C. (2020). Functional divergence of two duplicated Fertilization Independent Endosperm genes in rice with respect to seed development. Plant J. 104, 124-137.
Duan, Y., Li, S., Chen, Z., Zheng, L., Diao, Z., Zhou, Y., Lan, T., Guan, H., Pan, R., Xue, Y., and Wu, W. (2012). Dwarf and deformed flower 1, encoding an F-box protein, is critical for vegetative and floral development in rice (Oryza sativa L.). The Plant Journal 72, 829-842.
Fang, J., Yuan, S., Li, C., Jiang, D., Zhao, L., Peng, L., Zhao, J., Zhang, W., and Li, X. (2018). Reduction of ATPase activity in the rice kinesin protein Stemless Dwarf 1 inhibits cell division and organ development 96, 620-634.
Folsom, J.J., Begcy, K., Hao, X., Wang, D., and Walia, H. (2014). Rice fertilization-Independent Endosperm1 regulates seed size under heat stress by controlling early endosperm development. Plant Physiol 165, 238-248.
Hazen, S.P., Scott-Craig, J.S., and Walton, J.D. (2002). Cellulose synthase-like genes of rice. Plant Physiol 128, 336-340.
He, L., Chen, X., Yang, J., Zhang, T., Li, J., Zhang, S., Zhong, K., Zhang, H., Chen, J., and Yang, J. (2020). Rice black-streaked dwarf virus-encoded P5-1 regulates the ubiquitination activity of SCF E3 ligases and inhibits jasmonate signaling to benefit its infection in rice. New Phytol 225, 896-912.
Hong, Z., Ueguchi-Tanaka, M., Fujioka, S., Takatsuto, S., Yoshida, S., Hasegawa, Y., Ashikari, M., Kitano, H., and Matsuoka, M. (2005). The Rice brassinosteroid-deficient dwarf2 mutant, defective in the rice homolog of Arabidopsis DIMINUTO/DWARF1, is rescued by the endogenously accumulated alternative bioactive brassinosteroid, dolichosterone. Plant Cell 17, 2243-2254.
Hong, Z., Ueguchi-Tanaka, M., Shimizu-Sato, S., Inukai, Y., Fujioka, S., Shimada, Y., Takatsuto, S., Agetsuma, M., Yoshida, S., Watanabe, Y., Uozu, S., Kitano, H., Ashikari, M., and Matsuoka, M. (2002). Loss-of-function of a rice brassinosteroid biosynthetic enzyme, C-6 oxidase, prevents the organized arrangement and polar elongation of cells in the leaves and stem. The Plant Journal 32, 495-508.
Hu, X., Qian, Q., Xu, T., Zhang, Y.e., Dong, G., Gao, T., Xie, Q., and Xue, Y. (2013). The U-Box E3 Ubiquitin Ligase TUD1 Functions with a Heterotrimeric G α Subunit to Regulate Brassinosteroid-Mediated Growth in Rice. PLoS genetics 9, e1003391.
Hull, R., Choi, J., and Paszkowski, U. (2021). Conditioning plants for arbuscular mycorrhizal symbiosis through DWARF14-LIKE signalling. Current Opinion in Plant Biology 62, 102071.
Hwang, J.E., Ahn, J.-W., Kwon, S.-J., Kim, J.-B., Kim, S.H., Kang, S.-Y., and Kim, D.S. (2014). Selection and molecular characterization of a high tocopherol accumulation rice mutant line induced by gamma irradiation. Molecular Biology Reports 41, 7671-7681.
Itoh, H., Ueguchi-Tanaka, M., Sato, Y., Ashikari, M., and Matsuoka, M. (2002). The Gibberellin Signaling Pathway Is Regulated by the Appearance and Disappearance of SLENDER RICE1 in Nuclei. Plant Cell 14, 57-70.
Itoh, H., Ueguchi-Tanaka, M., Sentoku, N., Kitano, H., Matsuoka, M., and Kobayashi, M. (2001). Cloning and functional analysis of two gibberellin 3 beta -hydroxylase genes that are differently expressed during the growth of rice. Proc Natl Acad Sci U S A 98, 8909-8914.
Itoh, H., Tatsumi, T., Sakamoto, T., Otomo, K., Toyomasu, T., Kitano, H., Ashikari, M., Ichihara, S., and Matsuoka, M. (2004). A rice semi-dwarf gene, Tan-Ginbozu (D35), encodes the gibberellin biosynthesis enzyme, ent-kaurene oxidase. Plant Mol Biol 54, 533-547.
Jiang, L., Liu, X., Xiong, G., Liu, H., Chen, F., Wang, L., Meng, X., Liu, G., Yu, H., Yuan, Y., Yi, W., Zhao, L., Ma, H., He, Y., Wu, Z., Melcher, K., Qian, Q., Xu, H.E., Wang, Y., and Li, J. (2013). DWARF 53 acts as a repressor of strigolactone signalling in rice. Nature 504, 401-405.
Kadambari, G., Vemireddy, L.R., Srividhya, A., Nagireddy, R., Jena, S.S., Gandikota, M., Patil, S., Veeraghattapu, R., Deborah, D.A.K., Reddy, G.E., Shake, M., Dasari, A., Ramanarao, P.V., Durgarani, C.V., Neeraja, C.N., Siddiq, E.A., and Sheshumadhav, M. (2018). QTL-Seq-based genetic analysis identifies a major genomic region governing dwarfness in rice (Oryza sativa L.). Plant Cell Reports 37, …
Kanno, T., Kasai, K., Ikejiri-Kanno, Y., Wakasa, K., and Tozawa, Y. (2004). In vitro reconstitution of rice anthranilate synthase: distinct functional properties of the alpha subunits OASA1 and OASA2. Plant Mol Biol 54, 11-22.
Kikuchi, S., Satoh, K., Nagata, T., Kawagashira, N., Doi, K., Kishimoto, N., Yazaki, J., Ishikawa, M., Yamada, H., and Ooka, H.J.s. (2003). Collection, mapping, and annotation of over 28,000 cDNA clones from japonica rice. Science (New York, N.Y.) 301, 376-379.
Komorisono, M., Ueguchi-Tanaka, M., Aichi, I., Hasegawa, Y., Ashikari, M., Kitano, H., Matsuoka, M., and Sazuka, T. (2005). Analysis of the Rice Mutant dwarf and gladius leaf 1. Aberrant Katanin-Mediated Microtubule Organization Causes Up-Regulation of Gibberellin Biosynthetic Genes Independently of Gibberellin Signaling. Plant Physiology 138, 1982-1993.
Kubo, F.C., Yasui, Y., Ohmori, Y., Kumamaru, T., Tanaka, W., and Hirano, H.Y. (2020). DWARF WITH SLENDER LEAF1 Encoding a Histone Deacetylase Plays Diverse Roles in Rice Development. Plant & cell physiology 61, 457-469.
Kurusu, T., Nishikawa, D., Yamazaki, Y., Gotoh, M., Nakano, M., Hamada, H., Yamanaka, T., Iida, K., Nakagawa, Y., Saji, H., Shinozaki, K., Iida, H., and Kuchitsu, K. (2012). Plasma membrane protein OsMCA1 is involved in regulation of hypo-osmotic shock-induced Ca2+ influx and modulates generation of reactive oxygen species in cultured rice cells. In BMC plant biology, pp. 11.
Leng, Y., Yang, Y., Ren, D., Huang, L., Dai, L., Wang, Y., Chen, L., Tu, Z., Gao, Y., Li, X., Zhu, L., Hu, J., Zhang, G., Gao, Z., Guo, L., Kong, Z., Lin, Y., Qian, Q., and Zeng, D. (2017). A Rice PECTATE LYASE-LIKE Gene Is Required for Plant Growth and Leaf Senescence. Plant Physiol 174, 1151-1166.
Li, H., Jiang, L., Youn, J.-H., Sun, W., Cheng, Z., Jin, T., Ma, X., Guo, X., Wang, J., Zhang, X., Wu, F., Wu, C., Kim, S.-K., and Wan, J. (2013). A comprehensive genetic study reveals a crucial role of CYP90D2/D2 in regulating plant architecture in rice (Oryza sativa) 200, 1076-1088.
Li, J., Jiang, J., Qian, Q., Xu, Y., Zhang, C., Xiao, J., Du, C., Luo, W., Zou, G., Chen, M., Huang, Y., Feng, Y., Cheng, Z., Yuan, M., and Chong, K. (2011). Mutation of rice BC12/GDD1, which encodes a kinesin-like protein that binds to a GA biosynthesis gene promoter, leads to dwarfism with impaired cell elongation. Plant Cell 23, 628-640.
Li, M., Xiong, G., Li, R., Cui, J., Tang, D., Zhang, B., Pauly, M., Cheng, Z., and Zhou, Y. (2009). Rice cellulose synthase-like D4 is essential for normal cell-wall biosynthesis and plant growth. The Plant Journal 60, 1055-1069.
Li, R., Xia, J., Xu, Y., Zhao, X., Liu, Y.-G., and Chen, Y. (2014). Characterization and genetic mapping of a Photoperiod-sensitive dwarf 1 locus in rice (Oryza sativa L.). Theoretical and Applied Genetics 127, 241-250.
Li, W.-Q., Zhang, M.-J., Gan, P.-F., Qiao, L., Yang, S.-Q., Miao, H., Wang, G.-F., Zhang, M.-M., Liu, W.-T., Li, H.-F., Shi, C.-H., and Chen, K.-M. (2017). CLD1/SRL1 modulates leaf rolling by affecting cell wall formation, epidermis integrity and water homeostasis in rice. Plant J 92, 904-923.
Lieberherr, D., Thao, N.P., Nakashima, A., Umemura, K., Kawasaki, T., and Shimamoto, K. (2005). A sphingolipid elicitor-inducible mitogen-activated protein kinase is regulated by the small GTPase OsRac1 and heterotrimeric G-protein in rice 1[w]. Plant Physiol 138, 1644-1652.
Lin, H., Wang, R., Qian, Q., Yan, M., Meng, X., Fu, Z., Yan, C., Jiang, B., Su, Z., Li, J., and Wang, Y. (2009). DWARF27, an Iron-Containing Protein Required for the Biosynthesis of Strigolactones, Regulates Rice Tiller Bud Outgrowth Plant Cell 21, 1512-1525.
Lin, Q., Wang, D., Dong, H., Gu, S., Cheng, Z., Gong, J., Qin, R., Jiang, L., Li, G., Wang, J.L., Wu, F., Guo, X., Zhang, X., Lei, C., Wang, H., and Wan, J. (2012). Rice APC/CTE controls tillering by mediating the degradation of MONOCULM 1. Nature Communications 3, 752.
Liu Chang, Zheng Shuai, Gui Jinshan, Fu Chenjian, Yu Hasi, Song Dongliang, Shen Junhui, Qin Peng, Liu Xuanming, Han Bin, Yang Yuanzhu, Li Laigeng 2018. Shortened Basal Internodes Encodes a Gibberellin 2-Oxidase and Contributes to Lodging Resistance in Rice. Molecular Plant, 11(2):288-299.
Liu, Q., Shen, G., Peng, K., Huang, Z., Tong, J., Kabir, M.H., Wang, J., Zhang, J., Qin, G., and Xiao, L. (2015a). The alteration in the architecture of a T-DNA insertion rice mutant osmtd1 is caused by up-regulation of MicroRNA156f. J Integr Plant Biol 57, 819-829.
Liu, S., Hua, L., Dong, S., Chen, H., Zhu, X., Jiang, J.e., Zhang, F., Li, Y., Fang, X., and Chen, F. (2015b). OsMAPK6, a mitogen-activated protein kinase, influences rice grain size and biomass production. Plant J 84, 672-681.
Liu, X., Hu, Q., Yan, J., Sun, K., Liang, Y., Jia, M., Meng, X., Fang, S., Wang, Y., Jing, Y., Liu, G., Wu, D., Chu, C., Smith, S.M., Chu, J., Wang, Y., Li, J., and Wang, B. (2020). ζ-Carotene Isomerase Suppresses Tillering in Rice through the Coordinated Biosynthesis of Strigolactone and Abscisic Acid. Mol Plant 13, 1784-1801.
Liu, Y., Xu, Y., Xiao, J., Ma, Q., Li, D., Xue, Z., and Chong, K. (2011). OsDOG, a gibberellin-induced A20/AN1 zinc-finger protein, negatively regulates gibberellin-mediated cell elongation in rice. Journal of Plant Physiology 168, 1098-1105.
Liu, Z., Cheng, Q., Sun, Y., Dai, H., Song, G., Guo, Z., Qu, X., Jiang, D., Liu, C., Wang, W., and Yang, D. (2015c). A SNP in OsMCA1 responding for a plant architecture defect by deactivation of bioactive GA in rice. Plant Molecular Biology 87, 17-30.
Luo, A., Qian, Q., Yin, H., Liu, X., Yin, C., Lan, Y., Tang, J., Tang, Z., Cao, S., Wang, X., Xia, K., Fu, X., Luo, D., and Chu, C. (2006). EUI1, encoding a putative cytochrome P450 monooxygenase, regulates internode elongation by modulating gibberellin responses in rice. Plant & cell physiology 47, 181-191.
Miyamoto, T., Takada, R., Tobimatsu, Y., Suzuki, S., Yamamura, M., Osakabe, K., Osakabe, Y., Sakamoto, M., and Umezawa, T. (2020). Double knockout of OsWRKY36 and OsWRKY102 boosts lignification with altering culm morphology of rice. Plant Science 296, 110466.
Moriguchi, K., Suzuki, T., Ito, Y., Yamazaki, Y., Niwa, Y., and Kurata, N. (2005). Functional Isolation of Novel Nuclear Proteins Showing a Variety of Subnuclear Localizations. Plant Cell 17, 389-403.
Park, J.-J., Jin, P., Yoon, J., Yang, J.-I., Jeong, H.J., Ranathunge, K., Schreiber, L., Franke, R., Lee, I.-J., and An, G. (2010). Mutation in Wilted Dwarf and Lethal 1 (WDL1) causes abnormal cuticle formation and rapid water loss in rice. Plant Molecular Biology 74, 91-103.
Peng, Y., Gao, Z., Zhang, B., Liu, C., Xu, J., Ruan, B., Hu, J., Dong, G., Guo, L., Liang, G., and Qian, Q. (2014). Fine mapping and candidate gene analysis of a major QTL for panicle structure in rice. Plant Cell Reports 33, 1843-1850.
Piao Rihua, Chu Sang-Ho, Jiang Wenzhu, Yu Yoye, Jin Yongmei, Woo Mi-Ok, Lee Joohyun, Kim Sunghan,Koh Hee-Jong 2014. Isolation and characterization of a dominant dwarf gene, D-h, in rice.PLOS ONE: e86210.
Pu, C.-X., Han, Y.-F., Zhu, S., Song, F.-Y., Zhao, Y., Wang, C.-Y., Zhang, Y.-C., Yang, Q., Wang, J., Bu, S.-L., Sun, L.-J., Zhang, S.-W., Zhang, S.-Q., Sun, D.-Y., and Sun, Y. (2017). The Rice Receptor-Like Kinases DWARF AND RUNTISH SPIKELET1 and 2 Repress Cell Death and Affect Sugar Utilization during Reproductive Development. Plant Cell 29, 70-89.
Qin, R., Zeng, D., Yang, C., Akhter, D., Alamin, M., Jin, X., and Shi, C. (2018). LTBSG1, a New Allele of BRD2, Regulates Panicle and Grain Development in Rice by Brassinosteroid Biosynthetic Pathway. Genes 9, 292.
Ramamoorthy, R., Jiang, S.-Y., and Ramachandran, S. (2011). Oryza sativa cytochrome P450 family member OsCYP96B4 reduces plant height in a transcript dosage dependent manner. PLoS ONE 6, e28069.
Ren, D., Rao, Y., Wu, L., Xu, Q., Li, Z., Yu, H., Zhang, Y., Leng, Y., Hu, J., Zhu, L., Gao, Z., Dong, G., Zhang, G., Guo, L., Zeng, D., and Qian, Q. (2016). The pleiotropic ABNORMAL FLOWER AND DWARF1 affects plant height, floral development and grain yield in rice 58, 529-539.
Rice, W.W.G. (2012). Nomenclature report on rice WRKY's - Conflict regarding gene names and its solution. Rice 5, 3.
Sakai, H., Lee, S.S., Tanaka, T., Numa, H., Kim, J., Kawahara, Y., Wakimoto, H., Yang, C.-c., Iwamoto, M., Abe, T., Yamada, Y., Muto, A., Inokuchi, H., Ikemura, T., Matsumoto, T., Sasaki, T., and Itoh, T. (2013). Rice Annotation Project Database (RAP-DB): An Integrative and Interactive Database for Rice Genomics. Plant and Cell Physiology 54, e6-e6.
Sakamoto, T., Kitano, H., and Fujioka, S. (2013). An E3 ubiquitin ligase, ERECT LEAF1, functions in brassinosteroid signaling of rice. Plant Signaling & Behavior 8, e27117.
Sang, D., Chen, D., Liu, G., Liang, Y., Huang, L., Meng, X., Chu, J., Sun, X., Dong, G., Yuan, Y., Qian, Q., Li, J., and Wang, Y. (2014). Strigolactones regulate rice tiller angle by attenuating shoot gravitropism through inhibiting auxin biosynthesis 111, 11199-11204.
Sasaki, A., Ashikari, M., Ueguchi-Tanaka, M., Itoh, H., Nishimura, A., Swapan, D., Ishiyama, K., Saito, T., Kobayashi, M., Khush, G.S., Kitano, H., and Matsuoka, M. 2002. A mutant gibberellin-synthesis gene in rice. Nature 416, 701-702.
SATO-IZAWA, K., NAKABA, S., TAMURA, K., YAMAGISHI, Y., NAKANO, Y., NISHIKUBO, N., KAWAI, S., KAJITA, S., ASHIKARI, M., FUNADA, R., KATAYAMA, Y., and KITANO, H. (2012). DWARF50 (D50), a rice (Oryza sativa L.) gene encoding inositol polyphosphate 5-phosphatase, is required for proper development of intercalary meristem. Plant, Cell & Environment 35, 2031-2044.
Sato, Y., Sentoku, N., Miura, Y., Hirochika, H., Kitano, H., and Matsuoka, M. (1999). Loss-of-function mutations in the rice homeobox gene OSH15 affect the architecture of internodes resulting in dwarf plants. The EMBO Journal 18, 992-1002.
Sazuka, T., Kamiya, N., Nishimura, T., Ohmae, K., Sato, Y., Imamura, K., Nagato, Y., Koshiba, T., Nagamura, Y., Ashikari, M., Kitano, H., and Matsuoka, M. (2009). A rice tryptophan deficient dwarf mutant, tdd1, contains a reduced level of indole acetic acid and develops abnormal flowers and organless embryos. The Plant Journal 60, 227-241.
Spielmeyer Wolfgang, Ellis Marc H., Chandler Peter M. 2002. Semidwarf (sd-1), “green revolution” rice, contains a defective gibberellin 20-oxidase gene. Proceedings of the National Academy of Sciences, 99(13): 9043-9048.
Sunohara, H., Kawai, T., Shimizu-Sato, S., Sato, Y., Sato, K., and Kitano, H. (2009). A dominant mutation of TWISTED DWARF 1 encoding an α-tubulin protein causes severe dwarfism and right helical growth in rice. Genes & genetic systems 84, 209-218.
Tanabe, S., Ashikari, M., Fujioka, S., Takatsuto, S., Yoshida, S., Yano, M., Yoshimura, A., Kitano, H., Matsuoka, M., Fujisawa, Y., Kato, H., and Iwasaki, Y. (2005). A Novel Cytochrome P450 Is Implicated in Brassinosteroid Biosynthesis via the Characterization of a Rice Dwarf Mutant, dwarf11, with Reduced Seed Length. Plant Cell 17, 776-790.
Tomita, M., and Ishii, K. (2018). Genetic Performance of the Semidwarfing Allele sd1 Derived from a Japonica Rice Cultivar and Minimum Requirements to Detect Its Single-Nucleotide Polymorphism by MiSeq Whole-Genome Sequencing. BioMed Research International 2018, 4241725.
Tong, H., Jin, Y., Liu, W., Li, F., Fang, J., Yin, Y., Qian, Q., Zhu, L., and Chu, C. (2009). DWARF AND LOW-TILLERING, a new member of the GRAS family, plays positive roles in brassinosteroid signaling in rice. The Plant Journal 58, 803-816.
Tong, J.-P., Liu, X.-J., Zhang, S.-Y., Li, S.-Q., Peng, X.-J., Yang, J., and Zhu, Y.-G. (2007). Identification, genetic characterization, GA response and molecular mapping of Sdt97: a dominant mutant gene conferring semi-dwarfism in rice (Oryza sativa L.). Genetical Research 89, 221-230.
Tong, J., Han, Z., Han, A., Liu, X., Zhang, S., Fu, B., Hu, J., Su, J., Li, S., Wang, S., and Zhu, Y. (2016). Sdt97: A Point Mutation in the 5' Untranslated Region Confers Semidwarfism in Rice. G3 (Bethesda) 6, 1491-1502.
Ueguchi-Tanaka, M., Ashikari, M., Nakajima, M., Itoh, H., Katoh, E., Kobayashi, M., Chow, T.-y., Hsing, Y.-i.C., Kitano, H., Yamaguchi, I., and Matsuoka, M. (2005). GIBBERELLIN INSENSITIVE DWARF1 encodes a soluble receptor for gibberellin. Nature 437, 693-698.
Wang, D., Wang, Y., Long, W., Niu, M., Zhao, Z., Teng, X., Zhu, X., Zhu, J., Hao, Y., Wang, Y., Liu, Y., Jiang, L., Wang, Y., and Wan, J. (2017). SGD1, a key enzyme in tocopherol biosynthesis, is essential for plant development and cold tolerance in rice. Plant Science 260, 90-100.
Wang, J., Shi, Z.-Y., Wan, X.-S., Shen, G.-Z., and Zhang, J.-L. (2008). The expression pattern of a rice proteinase inhibitor gene OsPI8-1 implies its role in plant development. Journal of Plant Physiology 165, 1519-1529.
Wang, L., Xu, Y.Y., Ma, Q.B., Li, D., Xu, Z.H., and Chong, K. (2006). Heterotrimeric G protein alpha subunit is involved in rice brassinosteroid response. Cell research 16, 916-922.
Wang, Q., Hillwig, M.L., Wu, Y., and Peters, R.J. (2012). CYP701A8: a rice ent-kaurene oxidase paralog diverted to more specialized diterpenoid metabolism. Plant Physiol 158, 1418-1425.
Wen, X., Sun, L., Chen, Y., Xue, P., Yang, Q., Wang, B., Yu, N., Cao, Y., Zhang, Y., and Gong, K. (2020). Rice dwarf and low tillering 10 (OsDLT10) regulates tiller number by monitoring auxin homeostasis. Plant Science 297, 110502.
Xiang, J.J., Zhang, G.H., Qian, Q., and Xue, H.W. (2012). Semi-rolled leaf1 encodes a putative glycosylphosphatidylinositol-anchored protein and modulates rice leaf rolling by regulating the formation of bulliform cells. Plant Physiol 159, 1488-1500.
Xu, C., Wang, Y., Yu, Y., Duan, J., Liao, Z., Xiong, G., Meng, X., Liu, G., Qian, Q., and Li, J. (2012). Degradation of MONOCULM 1 by APC/CTAD1 regulates rice tillering. Nature Communications 3, 750.
Yamamoto, T., Kimura, S., Mori, Y., Uchiyama, Y., Ishibashi, T., Hashimoto, J., and Sakaguchi, K. (2003). Interaction between proliferating cell nuclear antigen and JUN-activation-domain-binding protein 1 in the meristem of rice, Oryza sativa L. Planta 217, 175-183.
Yamamuro, C., Ihara, Y., Wu, X., Noguchi, T., Fujioka, S., Takatsuto, S., Ashikari, M., Kitano, H., and Matsuoka, M. (2000). Loss of Function of a Rice brassinosteroid insensitive1 Homolog Prevents Internode Elongation and Bending of the Lamina Joint. Plant Cell 12, 1591-1605.
Yan, D., Zhou, Y., Ye, S., Zeng, L., Zhang, X., and He, Z. (2013). BEAK-SHAPED GRAIN 1/TRIANGULAR HULL 1, a DUF640 gene, is associated with grain shape, size and weight in rice. Science China Life Sciences 56, 275-283.
Yang, S.-Q., Li, W.-Q., Miao, H., Gan, P.-F., Qiao, L., Chang, Y.-L., Shi, C.-H., and Chen, K.-M. (2016). REL2, A Gene Encoding An Unknown Function Protein which Contains DUF630 and DUF632 Domains Controls Leaf Rolling in Rice. Rice 9, 37.
Yilmaz, A., Nishiyama, M.Y., Jr., Fuentes, B.G., Souza, G.M., Janies, D., Gray, J., and Grotewold, E. (2009). GRASSIUS: a platform for comparative regulatory genomics across the grasses. Plant physiology 149, 171-180.
Yoshii, M., Shimizu, T., Yamazaki, M., Higashi, T., Miyao, A., Hirochika, H., and Omura, T. (2009). Disruption of a novel gene for a NAC-domain protein in rice confers resistance to Rice dwarf virus. The Plant Journal 57, 615-625.
Zhang, H., Chen, C., Li, L., Tan, X., Wei, Z., Li, Y., Li, J., Yan, F., Chen, J., and Sun, Z. (2021a). A rice LRR receptor-like protein associates with its adaptor kinase OsSOBIR1 to mediate plant immunity against viral infection 19, 2319-2332.
Zhang, J., Liu, X., Li, S., Cheng, Z., and Li, C. (2014). The rice semi-dwarf mutant sd37, caused by a mutation in CYP96B4, plays an important role in the fine-tuning of plant growth. PLoS ONE 9, e88068.
Zhang, L., Cheng, Z., Qin, R., Qiu, Y., Wang, J.L., Cui, X., Gu, L., Zhang, X., Guo, X., Wang, D., Jiang, L., Wu, C.Y., Wang, H., Cao, X., and Wan, J. (2012). Identification and characterization of an epi-allele of FIE1 reveals a regulatory linkage between two epigenetic marks in rice. Plant Cell 24, 4407-4421.
Zhang, M., Zhang, B., Qian, Q., Yu, Y., Li, R., Zhang, J., Liu, X., Zeng, D., Li, J., and Zhou, Y. (2010). Brittle Culm 12, a dual-targeting kinesin-4 protein, controls cell-cycle progression and wall properties in rice. The Plant Journal 63, 312-328.
Zhang, P., Zhu, C., Geng, Y., Wang, Y., Yang, Y., Liu, Q., Guo, W., Chachar, S., Riaz, A., Yan, S., Yang, L., Yi, K., Wu, C., and Gu, X. (2021b). Rice and Arabidopsis homologs of yeast CHROMOSOME TRANSMISSION FIDELITY PROTEIN 4 commonly interact with Polycomb complexes but exert divergent regulatory functions. Plant Cell 33, 1417-1429.
Zhao, J., Wang, T., Wang, M., Liu, Y., Yuan, S., Gao, Y., Yin, L., Sun, W., Peng, L., Zhang, W., Wan, J., and Li, X. (2014). DWARF3 Participates in an SCF Complex and Associates with DWARF14 to Suppress Rice Shoot Branching. Plant and Cell Physiology 55, 1096-1109.
Zhao, M., Liu, B., Wu, K., Ye, Y., Huang, S., Wang, S., Wang, Y., Han, R., Liu, Q., Fu, X., and Wu, Y. (2015). Regulation of OsmiR156h through Alternative Polyadenylation Improves Grain Yield in Rice. PLOS ONE 10, e0126154.
Zheng, J., Hong, K., Zeng, L., Wang, L., Kang, S., Qu, M., Dai, J., Zou, L., Zhu, L., Tang, Z., Meng, X., Wang, B., Hu, J., Zeng, D., Zhao, Y., Cui, P., Wang, Q., Qian, Q., Wang, Y., Li, J., and Xiong, G. (2020). Karrikin Signaling Acts Parallel to and Additively with Strigolactone Signaling to Regulate Rice Mesocotyl Elongation in Darkness. Plant Cell 32, 2780-2805.
Zhou, F., Lin, Q., Zhu, L., Ren, Y., Zhou, K., Shabek, N., Wu, F., Mao, H., Dong, W., Gan, L., Ma, W., Gao, H., Chen, J., Yang, C., Wang, D., Tan, J., Zhang, X., Guo, X., Wang, J., Jiang, L., Liu, X., Chen, W., Chu, J., Yan, C., Ueno, K., Ito, S., Asami, T., Cheng, Z., Wang, J., Lei, C., Zhai, H., Wu, C., Wang, H., Zheng, N., and Wan, J. (2013). D14-SCF(D3)-dependent degradation of D53 regulates …
Zhu, Y., Nomura, T., Xu, Y., Zhang, Y., Peng, Y., Mao, B., Hanada, A., Zhou, H., Wang, R., Li, P., Zhu, X., Mander, L.N., Kamiya, Y., Yamaguchi, S., and He, Z. (2006). ELONGATED UPPERMOST INTERNODE encodes a cytochrome P450 monooxygenase that epoxidizes gibberellins in a novel deactivation reaction in rice. Plant Cell 18, 442-456.
Zou, J., Zhang, S., Zhang, W., Li, G., Chen, Z., Zhai, W., Zhao, X., Pan, X., Xie, Q., and Zhu, L. (2006). The rice HIGH-TILLERING DWARF1 encoding an ortholog of Arabidopsis MAX3 is required for negative regulation of the outgrowth of axillary buds. The Plant Journal 48, 687-698.
